# Supplementary material for: Lifestage Sex-Specific Genetic Effects on Metabolic Disorders in an Adult Population in Korea: The Korean Genome and Epidemiology Study
Source: Int J Mol Sci. 2022 Oct 6;23(19):11889. doi: 10.3390/ijms231911889 (PMC9569480; doi:10.3390/ijms231911889)
Supplement: Supplementary file 1 [file ijms-23-11889-s001.zip]

Archive with 10 entries (10 files):
- Supplementary Figure S3. Manhattan & Maimi plot on HTN.tif
- Supplementary Figure S4. Manhattan & Maimi plot on T2DM.tif
- Supplementary Figure S5. Manhattan & Maimi plot on TCHL.tif
- Supplementary Figure S6. Manhattan & Maimi plot on TG.tif
- Supplementary Figure S7. Manhattan & Maimi plot on HDL.tif
- Supplementary Figure S8. Manhattan & Maimi plot on MetS.tif
- Supplementary Figure S9. Signal plots for each sig locus.pptx
- Supplementary Table S1.xlsx
- Supplementary Figure S1. Manhattan & Maimi plot on BMI.tif
- Supplementary Figure S2. Manhattan & Maimi plot on Waist circ.tif
