# Supplementary material for: Lifestage Sex-Specific Genetic Effects on Metabolic Disorders in an Adult Population in Korea: The Korean Genome and Epidemiology Study
Source: Int J Mol Sci. 2022 Oct 6;23(19):11889. doi: 10.3390/ijms231911889 (PMC9569480; doi:10.3390/ijms231911889)
Supplement: Supplementary file 1 [file ijms-23-11889-s001.zip › Supplementary Table S1.xlsx]

## Sheet: Sheet1
Supplementary Table S1. Summary of GWAS result with metabolic factors based on classification of menopausal age.
Locus	Chr.BP	SNP	gene	m	Total			Total_male			Total_female			Young adult - male			Young adult - female			Peri-menopausal - male			Peri-menopausal - female			Older adult - male			Older adult - female
					OR	P		OR	P		OR	P		OR	P		OR	P		OR	P		OR	P		OR	P		OR	P
General obesity
go-L1	1:177894591	rs509325	SEC16B	G	1.128	6.865e-16		1.08	0.0007164		1.173	1.213e-15		1.125	0.05488		1.188	0.0008362		1.073	0.05979		1.179	4.033e-08		1.072	0.03155		1.163	1.352e-06
go-L2	2:25158281	rs713587	ADCY3	T	1.083	5.345e-09		1.065	0.002489		1.1	1.419e-07		1.119	0.04633		1.11	0.02698		1.037	0.2799		1.086	0.002595		1.074	0.01691		1.113	0.0001566
go-L3	3:52866289	rs3755804	ITIH4	T	1.087	2.744e-08		1.084	0.0004282		1.084	5.217e-05		1.071	0.2611		1.109	0.04568		1.093	0.01655		1.076	0.01527		1.079	0.02126		1.084	0.009181
go-L4	4:45166096	rs1413294900	GNPDA2	G	1.086	2.69e-08		1.095	7.072e-05		1.085	3.483e-05		1.129	0.04714		1.074	0.1665		1.068	0.07978		1.088	0.005099		1.104	0.002277		1.085	0.007643
go-L5	11:27679916	rs6265	BDNF	T	0.9097	5.541e-12		0.9028	9.918e-07		0.9174	2.626e-06		0.9777	0.6836		0.8767	0.006025		0.8731	7.574e-05		0.9417	0.02997		0.9065	0.001088		0.9074	0.0006733
go-L6	13:54084032	rs4883723	OLFM4	A	1.09	1.014e-08		1.076	0.001487		1.099	2.2e-06		1.174	0.008834		1.112	0.04219		1.058	0.1302		1.119	0.0001724		1.066	0.05403		1.074	0.02111
go-L7	16:53822514	rs568974867	FTO	C	1.16	8.019e-14		1.164	6.374e-07		1.164	9.529e-09		1.159	0.08119		1.198	0.008804		1.188	0.0005111		1.178	3e-05		1.142	0.002222		1.139	0.001807
go-L8	18:57867526	rs688671	MC4R	G	1.12	2.063e-13		1.111	8.642e-06		1.126	8.952e-09		1.159	0.0169		1.171	0.003244		1.082	0.04042		1.082	0.01153		1.121	0.0008226		1.158	4.291e-06
go-L9	19:46175046	rs35560038	GIPR	T	1.086	2.49e-09		1.095	1.663e-05		1.081	1.981e-05		1.136	0.02366		1.041	0.4052		1.14	0.0001603		1.095	0.001004		1.051	0.1053		1.08	0.007195
Abdominal obesity
ab-L1	1:177913519	rs10913469	SEC16B	C	1.111	3.2e-09		1.083	0.002394		1.14	7.901e-08		1.062	0.4222		1.06	0.3995		1.105	0.02226		1.153	0.000223		1.076	0.04704		1.154	5.379e-05
ab-L2	6:34172055	rs1187115	HMGA1	A	1.124	2.038e-08		1.134	5.296e-05		1.118	8.594e-05		1.234	0.01598		1.056	0.5037		1.164	0.003009		1.088	0.06004		1.088	0.05213		1.161	0.0002877
ab-L3	15:53092937	rs1899752	ONECUT1	G	0.9377	9.525e-05		0.9096	0.0001176		0.9633	0.09368		1.048	0.4827		1.014	0.8221		0.7738	8.639e-10		0.9655	0.3217		0.9838	0.6343		0.949	0.1062
ab-L4	22:17308870	rs187426985	XKR3	G	1.422	4.496e-08		1.35	0.001333		1.48	1.019e-05		1.221	0.457		1.652	0.03625		1.661	0.0005672		1.146	0.3763		1.16	0.2749		1.731	1.318e-05
Hypertension
htn-L1	2:26929282	rs13394970	KCNK3	G	0.8921	4.428e-10		0.899	7.374e-05		0.8853	1.197e-06		0.8981	0.2362		0.7651	0.01122		0.9184	0.06376		0.8864	0.002154		0.8872	0.0007619		0.9012	0.002365
htn-L2	2:54968517	rs67617923	EML6	A	1.243	3.559e-13		1.21	2.096e-05		1.265	5.883e-09		0.8809	0.4206		1.48	0.007172		1.257	0.002306		1.229	0.0009841		1.239	0.0003921		1.268	2.789e-05
htn-L3	2:165004184	rs1470492	GRB14	T	0.91	6.518e-10		0.9503	0.02373		0.8747	1.257e-10		1.05	0.4989		0.8021	0.009032		0.8996	0.006449		0.8767	4.811e-05		0.9646	0.2297		0.8805	8.64e-06
htn-L4	3:53558012	rs3821843	FIGN	A	1.086	3.91e-08		1.032	0.1501		1.132	1.944e-09		1.041	0.5709		1.058	0.488		1.062	0.1134		1.136	6.973e-05		1.015	0.6166		1.137	6.529e-06
htn-L5	4:81184341	rs16998073	FGF5	T	1.217	5.627e-36		1.225	2.294e-18		1.208	1.072e-18		1.232	0.006123		1.342	0.0003659		1.171	6.91e-05		1.247	1.411e-11		1.259	1.179e-13		1.159	8.224e-07
htn-L6	6:31322144	rs3819305	HLAB	G	0.9282	1.772e-06		0.9784	0.3407		0.888	2.825e-08		1.005	0.9494		0.9407	0.4633		0.9833	0.6703		0.8598	4.309e-06		0.9703	0.3194		0.9049	0.0008272
htn-L7	7:27245997	rs61056117	HOTTIP	T	0.9165	1.053e-08		0.9333	0.00209		0.9017	6.824e-07		1.096	0.2109		0.7875	0.004308		0.9082	0.01288		0.8942	0.0005103		0.9265	0.01005		0.9219	0.004853
htn-L8	8:143960167	rs7833415	CYP11B1	C	0.9082	4.028e-09		0.9376	0.007107		0.8804	1.489e-08		0.924	0.3188		1.027	0.758		0.9132	0.02696		0.8372	4.906e-07		0.9553	0.1503		0.9008	0.0007241
htn-L9	10:45389940	rs2183994	intergenic	C	0.9148	6.898e-09		0.9085	2.268e-05		0.9159	2.808e-05		0.8815	0.0892		0.8997	0.2069		0.9563	0.2475		0.9042	0.002018		0.8854	5.582e-05		0.9265	0.008306
htn-L10	10:104913653	rs11191582	NT5C2	A	0.8654	2.396e-15		0.8775	1.01e-06		0.8536	2.686e-10		0.9072	0.2681		0.7583	0.008792		0.8668	0.001686		0.769	4.117e-11		0.8794	0.0003114		0.9363	0.05413
htn-L11	11:1887216	rs612652	LSP1	C	0.906	8.139e-08		0.955	0.08766		0.8662	1.35e-08		1.069	0.447		0.9416	0.5451		1	0.9945		0.8318	3.812e-06		0.9123	0.01049		0.8838	0.0003615
htn-L12	11:100601633	rs6590816	ARHGAP42	A	1.087	4.222e-08		1.085	0.0002394		1.088	4.885e-05		1.046	0.5356		1.171	0.05366		1.165	6.022e-05		1.059	0.07526		1.048	0.1168		1.102	0.0007468
htn-L13	12:90070823	rs11105365	ATP2B1	C	0.893	2.218e-13		0.92	0.0002465		0.8679	1.787e-11		0.8833	0.0927		0.7416	0.0005232		0.897	0.005323		0.892	0.0004829		0.9427	0.0512		0.8666	8.07e-07
htn-L14	12:112241766	rs671	ALDH2	A	0.8055	4.476e-23		0.6975	1.401e-25		0.9314	0.01522		0.7281	0.008159		0.8331	0.1494		0.6955	4.325e-09		0.9957	0.9255		0.7056	2.543e-16		0.9057	0.01434
htn-L15	15:56294424	rs71476768	NEDD4	A	1.056	0.006801		1.012	0.6795		1.096	0.0008006		1.066	0.5083		0.8726	0.2485		1.055	0.2928		0.9662	0.4251		0.9806	0.6185		1.241	1.258e-08
htn-L16	17:78358945	rs112735431	RNF213	A	1.671	1.728e-14		1.644	1.563e-06		1.714	1.142e-09		1.768	0.07264		1.428	0.2585		1.69	0.002026		1.817	4.755e-06		1.583	0.001253		1.694	5.962e-05
htn-L17	18:7270193	rs74981150	intergenic	A	1.044	0.3815		0.9491	0.4873		1.119	0.0871		0.9729	0.914		2.987	1.49e-08		0.8327	0.1646		0.9927	0.9441		1.021	0.8372		1.043	0.6496
htn-L18	19:11526765	rs167479	LRRC30	T	0.9063	5.408e-11		0.9225	0.0002644		0.8917	2.189e-08		0.8112	0.004419		0.9151	0.275		0.8726	0.0003532		0.908	0.002392		0.9732	0.3527		0.8785	4.754e-06
htn-L19	20:10966476	rs913220	C20orf187	G	1.096	1.185e-09		1.104	8.347e-06		1.091	2.146e-05		1.107	0.163		1.089	0.3033		1.119	0.003106		1.102	0.002129		1.096	0.001887		1.081	0.006859
Type 2 diabetes mellitus
dm-L1	3:73842084	rs188048049	intergenic (3p13)	A	0.9975	0.9804		0.8512	0.2749		1.217	0.1761		0.3877	0.35		5.946	1.239e-08		1.158	0.5283		1.079	0.7569		0.7418	0.1252		0.8652	0.5165
dm-L2	6:20694228	rs4710941	CDKAL1	T	1.297	2.003e-31		1.25	2.934e-13		1.351	4.322e-20		1.328	0.02269		1.592	0.0002581		1.184	0.001553		1.361	2.112e-08		1.281	2.244e-10		1.323	8.115e-11
dm-L3	7:127258384	rs3757787	PAX4	T	1.424	5.754e-20		1.442	2.518e-12		1.401	5.147e-09		1.494	0.06104		1.548	0.03379		1.482	1.367e-05		1.339	0.002913		1.417	2.157e-07		1.428	3.022e-06
dm-L4	8:118185733	rs11558471	SLC30A8	G	0.8617	6.459e-11		0.9025	0.0009961		0.8237	8.071e-09		0.8072	0.1003		0.6671	0.001987		0.8351	0.001091		0.8573	0.006655		0.9513	0.2064		0.8276	1.718e-05
dm-L5	9:22132698	rs10965246	CDKN2B-AS1	C	0.8157	4.444e-19		0.8032	2.759e-12		0.8327	4.639e-08		0.6753	0.002403		1.069	0.6032		0.7864	1.331e-05		0.7768	9.199e-06		0.8258	1.64e-06		0.8449	0.0001199
dm-L6	10:94466439	rs12219514	HHEX	G	1.228	8.079e-12		1.205	7.783e-06		1.25	2.78e-07		1.501	0.01079		1.492	0.01223		1.166	0.03649		1.296	0.000349		1.207	0.000456		1.201	0.001412
dm-L7	11:2856627	rs4930010	KCNQ1	A	1.221	2.6e-17		1.246	1.385e-11		1.201	1.213e-07		1.265	0.0787		0.9224	0.5564		1.321	1.222e-06		1.342	2.723e-07		1.21	4.317e-06		1.158	0.001336
dm-L8	12:112645401	rs2074356	HECTD4	A	0.7887	1.434e-11		0.7194	5.609e-11		0.8534	0.001344		0.6676	0.066		0.8899	0.5403		0.677	2.405e-05		0.902	0.2198		0.7455	3.074e-06		0.8283	0.003517
dm-L9	17:13082141	rs57014960	intergenic (7p12)	A	1.135	0.05317		0.8607	0.1292		1.454	2.227e-05		0.8211	0.6218		3.819	1.033e-08		0.733	0.08334		1.343	0.05427		0.9322	0.5743		1.276	0.04459
Hypercholesterolemia
ch-L1	1:55509585	rs151193009	PCSK9	C	0.4345	1.1e-16		0.3406	2.2e-07		0.4671	4.71e-11		0.434	0.06958		0.1791	0.01575		0.3449	0.0009795		0.4402	7.95e-06		0.3038	0.0004179		0.5309	3.72e-05
ch-L2	1:109817590	rs12740374	CELSR2	G	0.7178	1.16e-14		0.7079	5.97e-06		0.7231	5.55e-10		0.5894	0.007074		0.5125	0.003147		0.8245	0.09844		0.8378	0.01603		0.6568	0.0003633		0.6449	3.01e-08
ch-L3	2:21242731	rs13306206	APOB	G	2.416	9.92e-39		2.353	5.53e-13		2.507	3.19e-28		3.387	1.82e-05		4.237	4.05e-11		1.746	0.005555		2.211	5.57e-10		2.676	1.51e-08		2.4	9.95e-12
ch-L4	2:27730940	rs1260326	GCKR	T	0.8571	2.93e-17		0.8524	8.2e-07		0.8561	2.87e-12		0.9291	0.3407		0.8453	0.03725		0.8631	0.004181		0.837	1.43e-07		0.8119	2.74e-05		0.8779	4.82e-05
ch-L5	5:74642848	rs17244834	HMGCR	T	0.8349	1.71e-23		0.8575	1.43e-06		0.8243	2.01e-18		0.9983	0.9818		0.8267	0.01857		0.8299	0.0002686		0.8204	2.79e-09		0.8314	0.0001432		0.8228	9.69e-10
ch-L6	5:156398169	rs1501908	TIMD4	C	0.8531	6.27e-13		0.8504	3.54e-05		0.8505	1.74e-09		0.8528	0.08389		0.8605	0.1263		0.8009	0.0004486		0.8263	2.93e-06		0.8973	0.06797		0.8658	0.0002041
ch-L7	6:9868036	rs569210477	TFAP2A	T	1.119	0.1142		1.579	3.79e-05		0.9133	0.3324		3.342	3.66e-08		1.144	0.67		1.163	0.4448		0.8371	0.2195		1.411	0.05153		0.948	0.6898
ch-L8	8:59398276	rs75214121	CYP7A1	C	0.8894	1.37e-08		0.9155	0.01496		0.8747	1.18e-07		0.9626	0.6572		0.9311	0.4353		0.9242	0.1735		0.8779	0.0006365		0.8906	0.03697		0.8585	3.06e-05
ch-L9	8:126481747	rs2980875	TRIB1	G	1.144	7.97e-14		1.17	8.48e-07		1.139	2.93e-09		1.244	0.003776		1.151	0.08044		1.109	0.04368		1.11	0.001545		1.199	0.0001936		1.162	2.4e-06
ch-L10	9:107664301	rs1883025	ABCA1	C	0.8494	2.36e-14		0.8432	8.07e-06		0.8478	2.05e-10		0.8305	0.04213		0.8496	0.08896		0.8186	0.00101		0.8608	0.0001205		0.8723	0.01895		0.8273	4.78e-07
ch-L11	9:136146597	rs550057	ABO	C	1.182	3.34e-17		1.18	2.31e-06		1.183	4.09e-12		1.262	0.005145		1.382	0.0001314		1.166	0.006384		1.18	7.58e-06		1.161	0.005199		1.156	3.18e-05
ch-L12	10:114028480	rs17672352	TECTB	C	0.8924	7.6e-09		0.8841	0.0004393		0.8959	4.54e-06		0.9265	0.3566		0.9508	0.5597		0.8496	0.00374		0.9099	0.009025		0.899	0.04591		0.8733	9.9e-05
ch-L13	11:116662579	rs651821	APOA5	T	1.116	1.37e-08		1.069	0.0527		1.139	3.03e-08		1.095	0.2697		1.227	0.01505		1.053	0.353		1.199	2.42e-07		1.074	0.1736		1.079	0.02573
ch-L14	15:58723426	rs1077835	LIPC	A	1.198	1.37e-23		1.174	5.15e-07		1.213	1.95e-18		1.129	0.1145		1.121	0.1576		1.206	0.0002435		1.24	7.83e-11		1.168	0.001442		1.207	3.83e-09
ch-L15	16:56993886	rs821840	CETP	A	1.235	1.35e-20		1.322	2.04e-12		1.196	1.12e-10		1.348	0.001976		1.374	0.001089		1.307	2.05e-05		1.185	6.8e-05		1.326	2.99e-06		1.172	6.73e-05
ch-L16	16:72105965	rs217184	HPR	T	0.854	7.96e-14		0.83	8.53e-07		0.8621	7.06e-09		0.9079	0.2728		0.9014	0.2672		0.8292	0.001933		0.8894	0.002314		0.7978	0.0001067		0.8373	1.84e-06
ch-L17	18:47118398	rs9958734	LIPG	T	1.156	6.86e-16		1.227	1.23e-10		1.125	8e-08		1.203	0.01623		1.163	0.05641		1.216	0.0001219		1.123	0.0004433		1.246	4.65e-06		1.122	0.0003057
ch-L18	19:11242307	rs2738464	LDLR	C	0.8061	1.1e-25		0.7824	2.13e-11		0.8157	3.9e-16		0.8593	0.07554		0.775	0.00676		0.7291	1.04e-07		0.8172	8.55e-08		0.8008	6.45e-05		0.8099	5.27e-09
ch-L19	19:45402262	rs111784051	TOMM40	T	0.5049	1.11e-50		0.5842	3.03e-12		0.464	1.61e-41		0.4828	0.0003464		0.3728	4.68e-05		0.5516	2.4e-06		0.4534	2e-19		0.6489	9.41e-05		0.4795	1.23e-20
Hypertriglyceridemia
tg-L1	1:62923863	rs12037659	DOCK7	T	0.8179	1.932e-14		0.8142	6.634e-09		0.8174	3.297e-07		0.7925	0.007596		0.8387	0.1495		0.8511	0.003292		0.773	2.962e-05		0.7916	2.33e-05		0.8507	0.004489
tg-L2	2:27730940	rs1260326	GCKR	C	0.7686	1.396e-41		0.771	6.983e-23		0.7608	7.825e-21		0.8295	0.004246		0.72	0.0002546		0.7565	1.36e-11		0.7734	1.408e-08		0.7636	3.003e-11		0.7596	7.958e-11
tg-L3	4:88284096	rs6531981	HSD17B11	A	1.135	8.925e-10		1.095	0.001313		1.191	1.204e-08		1.068	0.349		1.246	0.01774		1.092	0.04666		1.256	1.464e-06		1.105	0.02118		1.125	0.008797
tg-L4	6:31746548	rs909267	VARS	C	1.254	3.347e-16		1.302	3.816e-12		1.208	4.377e-06		1.235	0.03281		1.197	0.1579		1.3	1.02e-05		1.234	0.0007978		1.32	1.278e-06		1.181	0.005663
tg-L5	7:72970268	rs17145732	BCL7B	G	0.7693	7.879e-15		0.7658	4.403e-09		0.7663	1.684e-07		0.7864	0.02894		0.799	0.1448		0.7791	0.0004249		0.7793	0.001734		0.7488	4.329e-05		0.7522	0.0001019
tg-L6	8:19847690	rs10503669	LPL	A	0.7046	2.633e-28		0.6692	1.12e-20		0.741	2.314e-10		0.5881	1.092e-06		0.6044	0.001263		0.6386	4.524e-11		0.7421	5.267e-05		0.7369	2.373e-06		0.7691	9.671e-05
tg-L7	8:126482077	rs2954021	TRIB1	G	1.189	1.182e-19		1.226	4.654e-15		1.157	2.753e-07		1.222	0.00159		1.165	0.08241		1.208	3.727e-06		1.18	0.0001565		1.244	4.889e-08		1.139	0.001655
tg-L8	11:61620274	rs72643559	FADS2	C	1.128	7.556e-10		1.151	1.379e-07		1.099	0.001335		1.272	0.0002451		1.075	0.4255		1.079	0.06916		1.091	0.05654		1.182	4.105e-05		1.109	0.01428
tg-L9	11:116662579	rs651821	APOA5	T	1.899	5.008e-228		1.884	1.573e-117		1.94	6.539e-114		1.865	1.942e-19		2.033	1.178e-15		1.854	1.567e-46		1.82	4.16e-40		1.919	8.992e-55		2.037	1.259e-62
tg-L10	12:112241766	rs671	ALDH2	A	0.893	4.194e-05		0.7611	7.007e-12		1.1	0.01645		0.6444	3.19e-05		1.063	0.622		0.8595	0.01758		1.043	0.5081		0.7629	3.927e-06		1.158	0.008861
tg-L11	15:83434410	rs8033573	FSD2	A	0.8962	8.616e-09		0.9243	0.002352		0.8589	9.197e-08		0.9905	0.8808		0.8195	0.02272		0.9277	0.06496		0.8614	0.0006973		0.9021	0.009198		0.8681	0.0006301
tg-L12	19:19379549	rs58542926	TM6SF2	T	0.79	1.57e-09		0.8084	4.425e-05		0.7708	1.31e-05		0.7234	0.0166		0.7661	0.1445		0.8089	0.008447		0.6686	4.028e-05		0.8321	0.02048		0.8651	0.08144
tg-L13	19:45416741	rs438811	APOC1	T	1.356	7.034e-37		1.375	3.548e-22		1.334	6.724e-16		1.306	0.001111		1.578	1.367e-05		1.375	7.562e-10		1.285	5.064e-06		1.409	8.382e-12		1.322	9.846e-08
tg-L14	22:44324727	rs738409	PNPLA3	G	0.8975	2.551e-08		0.8856	4.218e-06		0.9112	0.001347		0.9324	0.2901		1.016	0.8591		0.8829	0.002422		0.93	0.1073		0.8722	0.0007472		0.8746	0.001474
Hypo-HDL cholesterolemia
hdl-L1	1:40046897	rs12037073	PABPC4	T	1.114	3.72e-08		1.123	0.0005508		1.114	9.56e-06		0.9921	0.9344		1.171	0.007263		1.076	0.1873		1.069	0.06746		1.194	0.0001676		1.138	0.0008889
hdl-L2	2:21179378	rs36145916	APOB	C	1.114	2.79e-10		1.078	0.01003		1.134	3.78e-09		1.031	0.7074		1.099	0.07809		1.065	0.1989		1.118	0.0005101		1.103	0.01702		1.166	5.5e-06
hdl-L3	6:32278521	rs140639155	TSBP1	C	0.9005	9.18e-09		0.9062	0.001606		0.8983	2.03e-06		0.9473	0.5236		0.9217	0.1475		0.892	0.02914		0.8949	0.00116		0.908	0.02732		0.8901	0.001068
hdl-L4	7:80286003	rs75326924	CD36	C	0.8129	2.71e-16		0.8003	6.57e-07		0.8179	6.72e-11		0.6683	0.001444		0.8706	0.06746		0.8605	0.03845		0.873	0.003412		0.7974	0.0004048		0.7406	7.07e-10
hdl-L5	7:130442141	rs6467314	KLF14	C	1.054	2.13e-05		0.9949	0.8123		1.087	4.69e-08		0.9822	0.76		1.074	0.06337		1.008	0.8315		1.117	1.72e-06		0.9909	0.7614		1.062	0.01305
hdl-L6	8:19849272	rs17410996	LPL	T	0.7392	2.24e-53		0.6967	4.98e-25		0.7577	4.43e-31		0.6287	3.43e-06		0.6699	1.14e-10		0.6651	3.71e-12		0.7819	1.49e-11		0.7378	3.54e-10		0.7678	1.04e-12
hdl-L7	8:116471025	rs1180648	TRPS1	G	1.097	2.29e-09		1.112	4.76e-05		1.087	1.36e-05		1.185	0.01832		1.093	0.06439		1.126	0.005978		1.096	0.00151		1.083	0.03046		1.075	0.01734
hdl-L8	9:81970758	rs78000468	intergenic (9q21.31)	C	1.109	0.003336		1.206	0.001396		1.055	0.2218		1.08	0.6306		1.076	0.4918		1.683	2.17e-08		1.001	0.9899		0.9605	0.6462		1.104	0.1545
hdl-L9	9:107665739	rs2575876	ABCA1	G	1.186	2.96e-33		1.186	2.04e-12		1.185	4.29e-22		1.421	1.07e-07		1.239	1.07e-06		1.13	0.002074		1.178	5.53e-10		1.171	5.25e-06		1.176	7.8e-09
hdl-L10	10:65184356	rs34063748	JMJD1C	T	0.9525	0.0001104		1.027	0.2215		0.9166	2.27e-08		1.019	0.7593		1.012	0.7607		1.084	0.02155		0.919	0.0003225		0.9885	0.7042		0.8788	1.64e-07
hdl-L11	10:113983496	rs10787431	TECTB	A	1.081	9.35e-10		1.096	2.23e-05		1.073	8.17e-06		1.147	0.02127		1.042	0.2968		1.077	0.03681		1.106	1.79e-05		1.097	0.002464		1.048	0.06168
hdl-L12	11:116661392	rs2075291	APOA5	C	1.832	3.8e-164		1.833	2.45e-62		1.837	3.29e-104		1.898	2.08e-10		2.093	9.09e-28		1.847	7.39e-25		1.788	2.23e-44		1.809	1.71e-30		1.797	1.67e-37
hdl-L13	12:125338529	rs10773112	SCARB1	T	1.08	1.13e-09		1.058	0.008981		1.091	2.37e-08		1.143	0.02318		1.054	0.1769		1.102	0.006348		1.116	2.86e-06		1.006	0.8526		1.081	0.001829
hdl-L14	14:105257719	rs2494746	AKT1	C	1.091	2.1e-11		1.079	0.0006281		1.101	2.39e-09		1.063	0.3215		1.05	0.2228		1.093	0.01514		1.124	1.52e-06		1.07	0.02923		1.099	0.0002403
hdl-L15	15:58723426	rs1077835	LIPC	A	0.7771	2.07e-87		0.7999	1.37e-24		0.7642	1.51e-65		0.9163	0.1454		0.7927	4.01e-09		0.7836	1.17e-11		0.7567	5.91e-32		0.7842	3.58e-15		0.7604	3.84e-28
hdl-L16	16:56994244	rs36229491	CETP	T	0.6025	1.81e-178		0.5563	8.07e-74		0.6221	2.87e-108		0.6253	1.03e-07		0.5939	2.33e-20		0.5268	3.09e-33		0.6121	1.02e-49		0.5621	1.47e-36		0.6424	1.09e-41
hdl-L17	18:47120600	rs9953437	LIPG	G	0.8416	3.54e-43		0.8401	5.01e-16		0.8408	3.67e-29		0.8064	0.000353		0.8552	4.5e-05		0.8354	3.96e-07		0.8478	1.48e-12		0.8539	1.74e-07		0.8278	1.41e-14
hdl-L18	19:33894846	rs10422861	PEPD	C	0.9307	8.7e-09		0.9372	0.00247		0.9285	1.49e-06		0.9641	0.5365		0.8956	0.004738		0.9582	0.2283		0.9297	0.001784		0.916	0.003816		0.9405	0.0113
hdl-L19	19:45411941	rs429358	APOE	T	1.33	1.45e-43		1.439	3.39e-26		1.275	3.78e-21		1.631	5.44e-08		1.281	8.99e-05		1.425	1.64e-10		1.309	1.09e-12		1.398	2.4e-11		1.235	5.7e-07
hdl-L20	22:21980894	rs4821130	UBE2L3	C	1.08	8.34e-10		1.048	0.02843		1.098	1.95e-09		1.047	0.4437		1.038	0.3388		1.073	0.04574		1.088	0.0002999		1.028	0.3672		1.135	3.33e-07
Metabolic syndrome
mets-L1	3:69417665	rs60969945	FRMD4B	A	1.043	0.1948		1.169	0.0006428		0.9317	0.1276		0.7472	0.04385		1.319	0.0391		1.018	0.8233		0.881	0.1033		1.403	4.331e-08		0.9009	0.1044
mets-L2	7:43701891	rs181395950	COA1	T	1.03	0.6206		0.9912	0.9188		1.068	0.421		3.155	2.429e-08		0.5325	0.08188		0.975	0.8624		1.175	0.1874		0.6988	0.005912		1.082	0.4914
mets-L3	7:154876342	rs980442	HTR5A	T	0.9052	9.516e-05		0.8098	2.084e-08		1.003	0.9358		0.8049	0.04213		0.9474	0.641		0.8737	0.02695		1.057	0.3114		0.7682	8.806e-07		0.9735	0.5857
mets-L4	8:19820433	rs12679834	LPL	C	0.8092	5.931e-15		0.7887	1.209e-09		0.818	1.432e-07		0.6572	0.0002923		0.6708	0.002447		0.7436	7.084e-06		0.8513	0.009091		0.8559	0.003716		0.8093	5.917e-05
mets-L5	11:116662579	rs651821	APOA5	T	1.359	3.283e-64		1.346	2.701e-29		1.389	5.803e-39		1.293	0.0005958		1.219	0.01457		1.382	1.218e-13		1.43	7.796e-19		1.334	1.097e-14		1.389	8.546e-21
mets-L6	12:112241766	rs671	ALDH2	A	0.8372	4.458e-12		0.7628	4.761e-13		0.9474	0.115		0.7182	0.003232		1.044	0.6995		0.7797	0.0001334		0.8939	0.05186		0.7691	5.94e-07		0.9645	0.4372
mets-L7	16:56993886	rs821840	CETP	G	0.8235	2.159e-16		0.7904	8.477e-12		0.8507	8.443e-07		0.779	0.01241		0.7856	0.02881		0.8163	0.0002791		0.8568	0.004062		0.7704	8.838e-08		0.8544	0.0004604
mets-L8	19:45415713	rs10414043	APOC1	A	1.202	3.668e-10		1.271	1.268e-08		1.142	0.001388		1.005	0.9704		1.114	0.4278		1.254	0.0009094		1.107	0.1244		1.37	1.629e-07		1.177	0.005255
*Abbreviation; GWAS, genome-wide association study; Chr.BP, chromosome base position; SNP, single nucleotide polymorphism; M, major allele; m, minor allele; OR, odd ratio. *Note; The classification criteria according to age used in the analysis were set to be less than 45 years old (young adult group), over 45 years old and less than 55 years old (peri-menopausal group), and over 55 years old (Ol…
